# Supplementary material for: mir-101-3p Downregulation Promotes Fibrogenesis by Facilitating Hepatic Stellate Cell Transdifferentiation During Insulin Resistance
Source: Nutrients. 2019 Oct 29;11(11):2597. doi: 10.3390/nu11112597 (PMC6893471; doi:10.3390/nu11112597)
Supplement: Supplementary file 1 [file nutrients-11-02597-s001.zip]

Archive with 2 entries (2 files):
- nutrients-613108-supplementary-figure.pdf
- nutrients-613108-supplementary.docx
